# Supplementary material for: CRISPR/Cas9 Directed Reprogramming of iPSC for Accelerated Motor Neuron Differentiation Leads to Dysregulation of Neuronal Fate Patterning and Function
Source: Int J Mol Sci. 2023 Nov 10;24(22):16161. doi: 10.3390/ijms242216161 (PMC10671572; doi:10.3390/ijms242216161)
Supplement: Supplementary file 1 [file ijms-24-16161-s001.zip]

Archive with 1 entries (1 files):
- ijms-2628965-supplementary.pdf
